# Supplementary material for: Historical biogeography of the land snail Cornu aspersum: a new scenario inferred from haplotype distribution in the Western Mediterranean basin
Source: BMC Evol Biol. 2010 Jan 20;10:18. doi: 10.1186/1471-2148-10-18 (PMC2826328; doi:10.1186/1471-2148-10-18)
Supplement: Additional file 1 — Geographic location of C. aspersum samples and sample size (n), name of individuals sequenced and their corresponding cyt b and 16S RNA haplotypes, and GenBank accession numbers. Geographic location of C. aspersum samples analysed in this study (population code correspond to those in Fig 1: A, Algeria; C, Corsica; Ct, Crete; Cr, Croatia; E, Spain; F, France mainland; G, Greece mainland; GB, Great-Britain; I, Italia; M, Morocco; P, Portugal; Sa, Sardinia; T, Tunisia; Tu, Turkey). Sample size (n), name of individuals sequenced (population code and individual number) and their corresponding cyt b and 16S RNA haplotypes and GenBank accession numbers. Two kinds of haplotype codes are provided: (i) the sequence name for unique haplotype, (e.g. A1.1), (ii) ck (k up to 24 distinct types) and sk (k up to 19 distinct types) for cyt b and 16S respectively for haplotypes shared by distinct individuals (*: haplotypes published in [15]). [file 1471-2148-10-18-S1.XLS]

## Sheet: Feuil1
Geographic location of C. aspersum samples analysed in this study (population code correspond to those in Fig1: A, Algeria; C, Corsica; Ct, Crete; Cr, Croatia ; E, Spain; F, France mainland; G, Greece mainland; GB, Great-Britain; I, Italia; M, Morocco; P, Portugal; Sa, Sardinia; T, Tunisia; Tu, Turkey). Sample size (n), name of individuals sequenced (population code and individual number) and the…
Country	Location	Pop. code	cyt b			16S
			n	Ind. sequenced (haplotype)	Genbank Acc. nos	n	Ind. sequenced (haplotype)	Genbank Acc. nos
Algeria	Cap Larès	A1	3	A1.1	EU912635	1	A1.1	AF126111*
				A1.2	EU912624
				A1.26	EU912636
	Cherchell	A2	3	A2.1	EU912625	1	A2.1	AF126112*
				A2. 2 (c4)	EU912633
				A2.26 (c4)	EU912644
	Tipasa	A3	5	A3.1	EU912710	1	A3.1	AF126113*
				A3.5	EU912673
				A3.15 (c12)	EU912672
				A3.30 (c12)	EU912711
				A3.20 (c14)	EU912674
	Bainem	A4	1	A4.1	EU912641	1	A4.1 (s6)	AF126114*
	Draria	A5	1	A5.1 (c9)	EU912670	1	A5.1 (s5)	AF126115*
	Miramar	A6	1	A6.1	EU912666	1	A6.1 (s6)	AF126116*
	Médéa	A8	1	A8.1 (c12)	EU912716	1	A8.1 (s14)	AF126118*
	Berrouaghia	A9	1	A9.1	EU912712	1	A9.1 (s14)	AF126119*
	Mandoura	A10	1	A10.1	EU912628	1	A10.1 (s18)	AF126120*
	Dellys	A11	1	A11.1 (c3)	EU912626	1	A11.1 (s17)	AF126121*
	Azzefoun	A12	1	A12.1	EU912720	1	A12.1	AF126122*
	Tichi	A13	6	A13.1 (c23)	EU912718	1	A13.1	AF126123*
				A13.2 (c23)	EU912721
				A13.17 (c23)	EU912719
				A13. 7 (c24)	EU912724
				A13.14 (c24)	EU912722
				A13.16 (c24)	EU912723
	Djémila	A14	1	A14.1	EU912620	1	A14.1	AF126124*
	El Ancer	A15	1	A15.1	EU912632	1	A15.1	AF126125*
	El Hédaïck	A16	1	A16.1 (c2)	EU912618	1	A16.1	AF126126*
	El Arrouch	A17	1	A17.1 (c2)	EU912619	1	A17.1	AF126127*
	Hammam Meskoutine	A18	1	A18.1	EU912639	1	A18.1	AF126128*
	Seraïdi	A19	1	A19.1	EU912616	1	A19.1	AF126129*
	Cap de Garde	A20	1	A20.1	EU912612	1	A20.1 (s11)	AF126130*
	Annaba	A21	1	A21.1	EU912617	1	A21.1	AF126131*
	El Bouni	A22	1	A22.1	EU912621	1	A22.1	AF126132*
	Bouteldja	A23	1	A23.1	EU912637	1	A23.1	AF126133*
	Cap Rosa	A24	1	A24.1 (c5)	EU912638	1	A24.1	AF126134*
	Tazmalt	A25	2	A25.2	EU912630	-	-	-
				A25.3	EU912631
Tunisia	Tabarka	T1	5	T1.1	EU912660	4	T1.1	AF126136*
				T1.2	EU912700		T1.2	EU912808
				T1.3 (c19 )	EU912698		T1.3	EU912806
				T1.4 (c19 )	EU912699		T1.4	EU912807
				T1.6 (c19)	EU912701
	Bulla Régia	T2	5	T2.4	EU912708	5	T2.1	AF126137*
				T2.1 (c10)	EU912661		T2.3	EU912784
				T2.5 (c10)	EU912709		T2.4	EU912773
				T2.2 (c21)	EU912706		T2.5 (s8)	EU912776
				T2.3 (c21)	EU912707		T2.6 (s8)	EU912777
	Thibar	T3	1	T3.1 (c5)	EU912662	1	T3.1	AF126138*
	Dougga	T4	1	T4.1	EU912658	1	T4.1 (s10)	AF126139*
	Bizerte	T5	-	-		1	T5.1 (s10)	AF126139*
	Utique	T6	5	T6.6	EU912693	5	T6.4	EU912804
				T6.2 (c17)	EU912694		T6.6	EU912785
				T6.5 (c17)	EU912695		T6.7	EU912805
				T6.3 (c18)	EU912696		T6.2 (s13)	EU912802
				T6.4 (c18)	EU912697		T6.3 (s13)	EU912803
Morocco	Rabat (south)	M1	-	-		1	M1.1 (s17)	AF126135
	Rabat (north)	M2	-	-		1	M2.1 (s17)	AF126135
Spain (continental)	Figueras	E1	-	-		1	E1.2 (s15)	EU912812
	Terradelles	E2	-	-		2	E2.1 (s16)	EU912816
							E2.4 (s16)	EU912817
	Villanuevo y Gueltru	E3	-	-		2	E3.3 (s14)	EU912811
							E3.1 (s15)	EU912813
	Vinaroz	E4	-	-		2	E4.3	EU912821
							E4.1 (s15)	EU912815
	Cap Finisterre	E9	4	E9.5 (c11)	EU912692	5	E9.3 (s12)	EU912796
				E9.6 (c20)	EU912703		E9.4 (s12)	EU912797
				E9.32 (c20)	EU912702		E9.9 (s12)	EU912798
				E9.35 (c20)	EU912705		E9.10 (s12)	EU912795
							E9.1	EU912799
	Ortigueira	E10	-	-		1	E10.17	EU912820
	Muxia	E13	6	E13.2	EU912704	5	E13.4 (s4)	EU912755
				E13.8 (c6)	EU912691		E13.7 (s4)	EU912751
				E13.3 (c16)	EU912684		E13.11 (s4)	EU912754
				E13.4 (c16)	EU912682		E13.12 (s4)	EU912750
				E13.5 (c16)	EU912690		E13.2 (s12)	EU912801
				E13.7 (c16)	EU912785
	Laxe	E14	5	E14.4	EU912646	5	E14.1 (s1)	EU912730
				E14.5	EU912653		E14.2 (s1)	EU912731
				E14.2 (c6)	EU912652		E14.3 (s1)	EU912726
				E14.1 (c8)	EU912650		E14.4 (s1)	EU912727
				E14.3 (c8)	EU912651		E14.5 (s1)	EU912770
	Ribadeo	E15	1	E15.2 (c11)	EU912664		-
	Llanes	E16	5	E16.3	EU912654	5	E16.1 (s5)	EU912763
				E16.4	EU912659		E16.2 (s5)	EU912761
				E16.5	EU912655		E16.4 (s5)	EU912762
				E16.1 (c9)	EU912656		E16.3 (s7)	EU912768
				E16.2 (c9)	EU912657		E16.5 (s7)	EU912769
	Onton	E17	1	E17.3 (c11)	EU912675		-
Portugal	Santiago do Cacem	P2		-		1	P2.32	EU912778
	Sobredo	P7		-		3	P7.1 (s9)	EU912779
							P7.2 (s9)	EU912780
							P7.3 (s9)	EU912781
Italia (continental)	Procena	I1		-		1	I1.1	EU912794
Sardinia	Valledonia	Sa1	2	Sa1.1 (c13)	EU912668	5	Sa1.1	EU912766
				Sa1.10 (c13)	EU912669		Sa1.2	EU912767
							Sa1.3	EU912765
							Sa1.4	EU912828
							Sa1.14	EU912764
	Suni	Sa2	2	Sa2.1 (c15)	EU912676	-	-
				Sa2.5 (c15)	EU912677
	Terralba	Sa3	1	Sa3.2	EU912717	-	-
	Ala dei Sardi	Sa4	2	Sa4.1	EU912671	-	-
				Sa4.2 (c7)	EU912667
Greece (continental)	Athens	G6	-	-		2	G6.1 (s19)	EU912829
							G6.2 (s19)	EU912830
Crete	Ayios Nikolaos 1	Ct1	2	Ct1.1 (c3)	EU912629	2	Ct1.1 (s17)	EU912823
				Ct1.3 (c22)	EU912714		Ct1.2	EU912810
	Ayios Nikolaos 2	Ct2	3	Ct2.5 (c3)	EU912627	3	Ct2.19	EU912826
				Ct2.3 (c14)	EU912713		Ct2.20	EU912819
				Ct2.4 (c22)	EU912715		Ct2.1 (s14)	EU912809
Croatia	Pula	Cr1	6	Cr1.3	EU912640	7	Cr1.3	EU912792
				Cr1.4 (c1)	EU912610		Cr1.6	EU912793
				Cr1.5 (c1)	EU912613		Cr1.12	EU912774
				Cr1.6 (c1)	EU912711		Cr1.1 (s11)	EU912791
				Cr1.10 (c1)	EU912714		Cr1.4 (s11)	EU912788
				Cr1.11 (c1)	EU912615		Cr1.10 (s11)	EU912786
							Cr1.11 (s11)	EU912787
Turkey	Ephese	Tu1	-	-		1	Tu1.1 (s18)	EU912822
France (continental)	La Réunion (St-Denis)	F0a	-	-		2	F0a.1 (s2)	EU912735
							F0a.3 (s2)	EU912734
	La Réunion (St-Joseph)	F0b	-	-		1	F0b.3	EU912832
	Mont Saint-Michel	F2	-	-		1	F2.1	EU912827
	Saint-Emilion	F21	-	-		1	F21.1 (s1)	EU912728
	Lit-et-Lixe	F23	-	-		1	F23.1	EU912771
	Cancale	F39	6	F39.2	EU912648	5	F39.1	EU912740
				F39.5 (c7)	EU912686		F39.4	EU912757
				F39.6 (c7)	EU912687		F39.5	EU912824
				F39.7 (c7)	EU912688		F39.3 (s4)	EU912756
				F39.8 (c7)	EU912689		F39.17 (s4)	EU912752
				F39.3 (c16)	EU912683
	Baguer-Pican	F40	5	F40.3	EU912649	5	F40.2	EU912748
				F40.1 (c6)	EU912642		F40.1 (s1)	EU912742
				F40.2 (c6)	EU912644		F40.3 (s1)	EU912743
				F40.4 (c6)	EU912643		F40.4 (s1)	EU912744
				F40.5 (c12)	EU912665		F40.5 (s15)	EU912814
	Pacé	F41	6	F41.2 (c6)	EU912645	4	F41.6	EU912818
				F41.4 (c7)	EU912681		F41.3 (s4)	EU912746
				F41.5 (c7)	EU912679		F41.4 (s4)	EU912747
				F41.14 (c7)	EU912680		F41.5 (s4)	EU912753
				F41.15 (c7)	EU912678
				F41.1 (c7)	EU912647
	Mauléon	F42	-	-		1	F42.1 (s1)	EU912759
	Le Sableau	F43	-	-		1	F43.1 (s1)	EU912732
	Surgères	F44	-	-		3	F44.2	EU912736
							F44.1 (s1)	EU912733
							F44.3 (s1)	EU912737
	Montfort	F45	-	-		1	F45.1	EU912745
	St-Sulpice	F46	-	-		1	F46.1	EU912749
	Bayonne	F47	-	-		1	F47.1	EU912759
Corsica	Porticcio	Co1	2	C1.1	EU912622	-	-
				C1.2	EU912623
UK	Marlbough Downs 4	GB1	-	-		2	GB1.1 (s3)	EU912738
							GB1.3 (s3)	EU912739
	Marlbough Downs 8	GB2	-	-		2	GB2.1	EU912760
							GB2.2	EU912741
H. maxima	Brittany farm	Hm	1	Hm	EU912725	3	Hm1	AF126141*
(outgroup)							Hm2	AF126142*
							Hm3	AF126143*
			115			131
